# Supplementary material for: Taxonomic, Physiological, and Biochemical Characterization of Asterarcys quadricellularis AQYS21 as a Promising Sustainable Feedstock for Biofuels and ω-3 Fatty Acids
Source: Plants (Basel). 2024 Oct 28;13(21):3008. doi: 10.3390/plants13213008 (PMC11548009; doi:10.3390/plants13213008)
Supplement: Supplementary file 1 [file plants-13-03008-s001.zip]

Archive with 1 entries (1 files):
- plants-3243543-supplementary.pdf
